# Supplementary material for: Long-term effects of combination of organic and inorganic fertilizer on soil properties and microorganisms in a Quaternary Red Clay
Source: PLoS One. 2021 Dec 16;16(12):e0261387. doi: 10.1371/journal.pone.0261387 (PMC8675731; doi:10.1371/journal.pone.0261387)
Supplement: S1 Table — (XLSX) [file pone.0261387.s002.xlsx]

## Sheet: Sheet1
Table S1 The statistical result of four sequenced genes
	16s							its						nifH						nirS
	SampleInfo	Seq_num	Base_num	Mean_length	Min_length	Max_length		Seq_num	Base_num	Mean_length	Min_length	Max_length		Seq_num	Base_num	Mean_length	Min_length	Max_length		Seq_num	Base_num	Mean_length	Min_length	Max_length
CK	1_1	45266	19802048	437.46	292	497		51644	13447290	260.384	205	412		12065	5231428	433.604	210	522		25638	10025024	391.022	330	489
	1_2	43921	19198857	437.122	273	522		51378	14142674	275.267	216	455		11547	5012791	434.121	243	480		18981	7421057	390.973	273	480
	1_3	40531	17699421	436.688	330	522		55798	14168355	253.922	210	394		18628	8082604	433.895	243	516		16150	6314165	390.97	273	549
	1_4	59436	25926391	436.207	351	500		68100	16873704	247.778	202	452		18004	7809124	433.744	243	522		17794	6961099	391.205	259	549
NPK	5_1	38334	16707335	435.836	267	491		62707	16465879	262.584	216	413		15026	6511180	433.328	243	488		15003	5872073	391.393	316	477
	5_2	39187	17089099	436.091	267	485		54474	14342384	263.289	216	413		12634	5475167	433.368	264	516		22669	8867456	391.171	273	457
	5_3	36768	16011333	435.469	324	537		80970	21161437	261.349	216	413		12006	5202412	433.318	243	516		12687	4960121	390.961	357	456
	5_4	39214	17097319	436	283	485		60003	15642207	260.69	206	429		11092	4809241	433.577	243	519		12251	4789917	390.982	288	505
70F+30M	8_1	42256	18553114	439.065	283	527		56773	15248765	268.592	216	449		13856	6009341	433.7	264	542		25294	9894900	391.196	263	479
	8_2	49136	21542915	438.434	274	527		55773	14558481	261.031	211	449		13712	5928407	432.352	231	550		22927	8963312	390.95	234	450
	8_3	51328	22487222	438.108	335	537		56253	14501827	257.797	216	450		15647	6774929	432.986	243	516		16468	6438321	390.959	261	489
	8_4	44796	19675702	439.229	281	531		65087	16543576	254.176	207	450		12199	5269950	431.999	204	498		15704	6140595	391.021	321	474
50F+50M	6_1	37355	16355686	437.845	324	525		63225	16260816	257.19	216	413		10626	4610900	433.926	260	516		23683	9258313	390.927	290	507
	6_2	36838	16101496	437.089	358	497		61757	16250567	263.137	213	428		16306	7070802	433.632	243	516		25697	10043432	390.841	279	422
	6_3	42044	18408503	437.839	283	537		61402	15760943	256.685	207	449		10633	4611669	433.713	267	515		13908	5438554	391.038	258	423
	6_4	45859	20106759	438.447	244	492		58790	14840380	252.43	207	450		12115	5254477	433.717	285	495		15360	6006341	391.038	285	485
30F+70M	7_1	44318	19426649	438.347	303	510		53350	13545277	253.895	207	450		19605	8475395	432.308	256	550		19842	7750544	390.613	294	423
	7_2	45777	20037991	437.731	317	518		59556	15140609	254.225	207	450		13006	5626713	432.624	256	516		20023	7824239	390.763	288	461
	7_3	39141	17128209	437.603	338	527		53076	13372366	251.948	207	449		13786	5969129	432.985	237	516		14306	5589695	390.724	337	423
	7_4	46369	20377620	439.466	266	530		62812	16060693	255.695	216	449		13569	5856939	431.641	243	547		18736	7324662	390.941	285	423
